# Supplementary material for: Pleurotus ostreatus Grown on Agro-Industrial Residues: Studies on Microbial Contamination and Shelf-Life Prediction under Different Packaging Types and Storage Temperatures
Source: Foods. 2023 Jan 24;12(3):524. doi: 10.3390/foods12030524 (PMC9914764; doi:10.3390/foods12030524)
Supplement: Supplementary file 1 [file foods-12-00524-s001.zip]

Archive with 1 entries (1 files):
- foods-2176364-supplementary.pdf
